# Supplementary material for: Pubertal Timing and Health-Related Quality of Life—A Cross-Sectional Study of Polish Adolescents
Source: Pediatr Rep. 2025 Jun 18;17(3):69. doi: 10.3390/pediatric17030069 (PMC12195768; doi:10.3390/pediatric17030069)
Supplement: Supplementary file 1 [file pediatrrep-17-00069-s001.zip]

Archive with 1 entries (1 files):
- pediatrrep-3653810-supplementary.pdf
